# Supplementary material for: The familiarity effect of Chinese stroke stimulus and imagery on contextual integration: Evidence from ERP correlates
Source: PLoS One. 2025 Jul 1;20(7):e0327138. doi: 10.1371/journal.pone.0327138 (PMC12212528; doi:10.1371/journal.pone.0327138)
Supplement: S1 File — (XLSX) [file pone.0327138.s001.xlsx]

## Sheet: 160-0513
Group	Subj	mV.F3.d_h_w	mV.FZ.d_h_w	mV.F4.d_h_w	mV.T7.d_h_w	mV.C3.d_h_w	mV.CZ.d_h_w	mV.C4.d_h_w	mV.T8.d_h_w	mV.P3.d_h_w	mV.PZ.d_h_w	mV.P4.d_h_w	mV.O1.d_h_w	mV.OZ.d_h_w	mV.O2.d_h_w	mV.F3.d_k_w	mV.FZ.d_k_w	mV.F4.d_k_w	mV.T7.d_k_w	mV.C3.d_k_w	mV.CZ.d_k_w	mV.C4.d_k_w	mV.T8.d_k_w	mV.P3.d_k_w	mV.PZ.d_k_w	mV.P4.d_k_w	mV.O1.d_k_w	mV.OZ.d_k_w	mV.O2.d_k_w	mV.F3.s_h_w	mV.FZ.s_h_w	mV.F4.s_h_w	mV.T7.s_h_w	mV.C3.s_h_w	mV.CZ.s_h_w	mV.C4.s_h_w	mV.T8.s_h_w	mV.P3.s_h_w	mV.PZ.s_h_w	mV.P4.s_h_w	mV.O1.s_h_w	mV.OZ.s_h_w	mV.O2.s_h_w	mV.F3.s_k_w	mV.FZ.s_k_w	mV.F4.s_k_w	mV.T7.s_k_w	mV.C3.s_k_w	mV.CZ.s_k_w
1	PS10	0.497114	0.259997	0.549672	-0.668156	-0.750698	-0.84013	-0.341307	-0.313121	-1.12883	-2.16302	-1.79517	-1.0169	-1.88648	-1.8748	-0.238511	-0.151231	0.150188	-1.20412	-1.22012	-1.28486	-0.218242	-0.126388	-1.84443	-2.51136	-2.0179	-1.72113	-2.22102	-2.12229	-0.333156	-1.1134	-1.31539	-1.7784	-2.10458	-2.27189	-1.66967	-1.15917	-2.23807	-3.54815	-2.88839	-1.97578	-3.1028	-2.98579	0.748225	0.343148	0.215891	-1.16145	-1.07752	-1.13093
1	PS13	2.70347	3.20297	2.43363	2.00846	2.63747	2.44799	2.35941	0.726934	0.957661	0.629647	-0.590316	-0.260493	-2.41104	-1.69167	2.67332	3.18972	2.16649	1.45324	2.3949	2.41072	1.98486	0.735784	0.653531	0.708811	-0.348346	-0.636865	-2.12356	-1.18104	2.83871	3.45054	2.61472	2.5594	3.20501	3.01287	2.94821	1.42281	1.86551	1.53114	0.118628	0.494689	-1.80642	-1.23292	2.97521	3.25506	2.34998	2.13881	2.72938	2.43731
1	PS14	2.94665	3.63841	3.08044	1.75729	2.86903	3.84283	2.88902	2.28581	1.15432	1.54464	1.47633	-0.459097	-0.725918	-0.799953	2.91002	2.99098	2.55324	2.09393	2.93843	3.6396	2.67146	2.13826	1.45397	1.9351	1.70311	-0.40517	-0.844963	-1.09783	2.69267	2.94034	2.24214	2.18084	2.86532	3.2773	2.54887	1.93438	1.50603	1.50738	1.66885	0.063257	-0.423176	-0.44297	3.18432	3.33607	2.39249	2.26397	3.17144	3.65392
1	PS16	1.5527	1.99933	1.80887	1.60704	1.87482	1.48529	0.912915	0.542027	1.26757	0.234121	-0.250035	0.540181	-0.0039	-0.591301	1.51255	1.64534	1.53023	1.25188	1.44641	1.51532	0.901151	0.529897	0.664601	0.298191	-0.311668	-0.187814	-0.477965	-0.783348	0.548794	1.39638	1.31729	0.458484	0.725329	0.647912	0.645957	0.284901	0.611581	-0.119065	-0.100545	0.413617	-0.151436	-0.433083	1.83007	1.78761	1.64041	1.63481	1.99965	1.93083
1	PS17	1.15096	1.78482	1.75104	1.07443	1.11562	1.5271	0.75933	0.239669	-1.29164	-0.600813	-1.19842	-1.32977	-1.91554	-2.08051	0.780978	1.09595	1.05685	0.693518	0.753282	1.39136	0.92773	0.077366	-0.965027	0.078484	-0.071185	-1.00113	-0.946559	-1.23056	-0.965889	-0.577639	-0.570115	-0.993885	-1.01593	-1.07384	-1.52753	-1.34122	-1.72125	-1.55976	-2.16743	-1.70698	-1.63648	-2.03381	0.264711	0.603449	0.573135	0.202527	0.246187	0.6088
1	PS18	1.08872	1.25319	1.15081	0.515876	1.17692	1.62658	0.813515	-0.010868	0.596937	0.61619	0.115932	0.50545	0.132059	0.103415	0.705888	1.27804	1.23534	0.113079	0.593815	0.791003	0.613982	0.319735	0.153595	0.195721	0.144594	0.074184	0.039883	0.03794	0.784443	1.04201	0.986954	0.018284	0.83352	0.846406	0.361071	-0.070771	0.431378	0.420625	-0.097749	0.350115	-0.098925	-0.092654	1.06397	1.45191	1.37878	0.317467	1.08173	1.26934
1	PS19	2.54075	2.10046	1.30478	0.292399	1.37241	1.5059	0.779382	0.526886	-0.12826	-0.135191	-0.695242	-0.008984	-1.21011	-1.35024	2.03767	1.52516	0.994397	0.360617	0.893339	0.863254	0.263395	0.349882	-0.334247	-0.288852	-0.477807	0.164345	-0.811837	-0.706749	1.16468	0.731702	0.895485	0.027146	0.062545	-0.117401	-0.276716	0.74344	-0.482467	-0.462384	-0.397901	-0.039809	-0.237949	-0.174393	2.27324	2.12751	1.71389	0.063253	1.24947	1.56782
1	PS21	2.67163	2.67207	3.30314	1.76207	3.01948	3.23577	2.98663	1.71487	0.453946	2.40572	1.62346	0.290813	1.02939	0.992211	1.25384	1.42421	1.65472	1.02583	1.50956	1.63351	1.42725	0.919498	0.018955	0.988346	0.512084	-0.098355	0.443067	0.167553	2.29013	2.33891	2.25616	1.79447	2.56429	2.36643	2.25747	1.09429	0.665676	1.63453	0.740625	0.493103	0.762719	0.4722	3.23468	3.35032	3.49969	1.91486	2.91571	2.91242
1	PS22	1.37113	0.215171	0.853819	0.587286	0.843776	0.078615	-0.31575	0.454215	-2.36328	-2.14728	-2.15107	-2.50507	-2.57442	-2.27497	1.25652	-0.155646	0.762126	0.613209	0.700781	-0.414419	-0.716438	0.313192	-2.89598	-2.62442	-2.62048	-2.95645	-3.01657	-2.70314	0.855106	-0.608373	0.383029	0.579973	0.289768	-0.995756	-1.09234	0.221544	-2.63923	-2.74999	-2.65151	-2.79531	-2.86082	-2.5773	1.18502	-0.296952	0.603602	0.433959	0.624789	-0.547773
1	PS23	0.774656	1.07674	0.49705	0.275507	0.181958	0.136425	-0.407323	-0.055459	0.033671	-0.27124	-0.956916	0.034632	-0.044038	-0.63758	0.170076	0.529572	0.358967	-0.318786	-0.378735	-0.470667	-0.546369	-0.162549	-0.541391	-0.912247	-0.919488	-0.531546	-0.602611	-0.822531	-0.139891	0.091808	-0.15012	-0.19749	-0.630023	-0.216734	-0.504515	-0.375138	-0.137246	-0.178896	-0.727624	-0.100106	-0.059076	-0.390414	0.312041	0.73818	0.551718	-0.05863	0.056173	0.088378
1	PS24	1.02621	1.38377	1.79266	0.522845	0.701299	1.44084	1.54768	-0.775685	-0.639453	-0.355898	-0.901242	-0.691436	-1.89223	-1.21735	0.764492	1.30243	2.48972	0.367046	0.464677	1.1463	1.05395	-0.918581	-0.852891	-0.88967	-1.13672	-0.903537	-2.31471	-1.53578	-0.216527	0.522631	1.36828	-0.39503	-0.639981	-0.065032	0.340209	-1.41492	-1.09449	-1.57022	-1.52209	-1.07975	-2.16088	-1.65578	0.664305	1.06635	2.12066	0.329776	0.346699	0.311354
1	PS25	-0.008567	0.383736	0.129783	-0.58937	-0.905588	-0.652648	-1.11765	-1.0103	-2.12256	-2.0752	-2.25543	-2.46069	-2.23093	-2.05584	1.0112	1.01649	0.989835	0.520007	0.512974	0.851287	0.891072	0.326252	-0.309797	-0.382779	-0.960199	-0.982904	-0.752042	-0.897252	0.900101	1.06476	1.09491	0.716362	0.691559	0.706334	0.83459	1.35555	-0.430081	-0.770562	-0.905135	-0.956613	-1.03861	-1.23585	1.31741	1.35485	1.30917	0.686759	0.672608	1.05298
1	PS4	1.78117	1.78654	1.71278	1.028	1.93076	1.63944	1.886	1.2149	-0.12796	-0.148535	0.936959	-1.59696	-0.222783	0.832275	1.6121	1.57441	1.70023	0.997059	1.28961	0.688049	1.41331	1.28683	-0.906762	-0.926811	0.013886	-3.10612	-1.63536	-0.512731	1.93474	1.88932	1.53187	1.40914	1.52475	0.421338	1.0175	0.492994	-0.870537	-1.09525	-0.625653	-2.29038	-1.65618	-0.732716	1.43522	1.43996	1.78015	0.803577	0.967259	0.488036
1	PS5	0.200553	0.301131	0.25851	0.761209	1.65193	1.03316	1.1552	0.777115	1.95852	0.217187	-0.202715	2.62594	0.286601	-0.147083	0.708475	0.817908	0.534124	0.743113	1.46716	1.2985	1.34371	0.904258	1.78898	0.848553	0.824643	2.13109	1.07597	0.890942	-0.831475	-0.766165	-0.642373	-0.328156	-0.176618	-0.499055	0.163366	0.064101	0.922602	-0.569854	-0.519834	2.44364	-0.374863	-0.503931	0.536245	1.07594	0.93579	0.437876	1.61557	1.89825
1	PS6	1.43749	2.15987	2.66867	0.539923	1.41584	1.47725	3.05495	2.73868	-0.619147	-0.617414	2.28416	-1.09751	-0.719766	0.531791	2.27427	3.34079	3.62311	1.03117	2.01925	1.54992	2.55289	2.93782	-1.41664	-1.41017	1.03782	-1.60799	-1.31127	-0.579495	1.37509	2.11036	2.42734	0.636419	1.15156	-0.225708	1.86607	2.60017	-1.94034	-1.96836	1.41368	-1.47673	-1.13009	0.001158	0.785322	1.73863	1.90426	0.189528	0.568147	-0.695734
1	PS9	5.56999	6.22707	5.85945	3.09361	4.13519	4.81886	3.95795	2.73404	2.64055	2.12655	1.8454	0.972158	1.53795	0.031589	2.68541	4.08049	4.03434	1.37698	2.66554	3.50188	2.87765	1.74131	1.64857	1.51919	1.01678	0.420809	0.995461	-0.266225	1.99812	2.89797	2.62976	1.02832	1.40297	1.92767	1.42227	0.81297	0.276366	-0.147941	-0.289143	-0.83928	-0.357014	-1.37967	1.64581	2.61742	2.47062	0.674593	1.65348	2.4366
1	PS26	-0.168401	-0.147297	-0.096894	-0.280402	-0.306456	-1.10923	-1.07598	-0.795348	-1.70982	-2.81378	-3.38781	-2.06342	-4.57404	-3.53125	0.331282	0.388281	0.509295	-0.356656	-0.08976	-0.183476	-0.202682	0.089231	-2.42379	-2.71943	-3.37593	-3.94448	-4.85619	-3.72386	-0.464818	-0.438763	-0.348531	-0.541576	-0.533068	-1.28289	-1.27942	-0.926744	-2.12523	-3.25456	-3.86735	-2.96714	-5.24217	-4.14472	0.78447	0.785766	0.831658	0.161866	0.276071	-0.46062
1	PS27	0.690025	0.291098	-0.236791	0.360716	0.638662	0.509935	0.154297	-0.158629	0.254678	-0.837992	-0.797172	0.272105	-0.831348	-0.826218	-0.379234	-0.812537	-0.54112	-0.230345	-0.104109	-0.022238	-0.233601	-0.245231	-0.262084	-0.638493	-0.635192	-0.282002	-0.658996	-0.653936	0.01384	0.142299	-0.218736	0.121499	0.29663	0.392097	0.236847	-0.019936	0.056379	-0.349116	-0.067747	0.021409	-0.315375	-0.315241	0.133496	-0.062112	0.223546	0.279587	0.31789	0.102243
1	PS28	1.00822	0.57651	0.454983	0.586154	0.995855	-0.268395	-0.016249	0.227455	-0.426532	-1.4571	-0.966984	-0.435937	-0.335222	-0.68633	0.584295	0.310115	-0.129629	0.159801	0.600106	0.502011	0.391856	-0.627521	-0.084055	-0.488652	-0.542067	-0.031636	0.38527	-0.306264	0.245409	0.045395	-0.160133	-0.187621	0.180053	-0.629774	-0.163677	-0.242801	-0.052404	-0.681108	-0.435889	0.546843	0.478763	0.283636	0.403368	0.20502	0.089406	0.215251	-0.020185	-0.103063
[truncated: 8 more columns]
