# Supplementary material for: The familiarity effect of Chinese stroke stimulus and imagery on contextual integration: Evidence from ERP correlates
Source: PLoS One. 2025 Jul 1;20(7):e0327138. doi: 10.1371/journal.pone.0327138 (PMC12212528; doi:10.1371/journal.pone.0327138)
Supplement: S2 File — (XLSX) [file pone.0327138.s002.xlsx]

## Sheet: 200-0513
Group	Subj	mV.F3.d_h_w	mV.FZ.d_h_w	mV.F4.d_h_w	mV.T7.d_h_w	mV.C3.d_h_w	mV.CZ.d_h_w	mV.C4.d_h_w	mV.T8.d_h_w	mV.P3.d_h_w	mV.PZ.d_h_w	mV.P4.d_h_w	mV.O1.d_h_w	mV.OZ.d_h_w	mV.O2.d_h_w	mV.F3.d_k_w	mV.FZ.d_k_w	mV.F4.d_k_w	mV.T7.d_k_w	mV.C3.d_k_w	mV.CZ.d_k_w	mV.C4.d_k_w	mV.T8.d_k_w	mV.P3.d_k_w	mV.PZ.d_k_w	mV.P4.d_k_w	mV.O1.d_k_w	mV.OZ.d_k_w	mV.O2.d_k_w	mV.F3.s_h_w	mV.FZ.s_h_w	mV.F4.s_h_w	mV.T7.s_h_w	mV.C3.s_h_w	mV.CZ.s_h_w	mV.C4.s_h_w	mV.T8.s_h_w	mV.P3.s_h_w	mV.PZ.s_h_w	mV.P4.s_h_w	mV.O1.s_h_w	mV.OZ.s_h_w	mV.O2.s_h_w	mV.F3.s_k_w	mV.FZ.s_k_w	mV.F4.s_k_w	mV.T7.s_k_w	mV.C3.s_k_w	mV.CZ.s_k_w
1	PS26	1.3455	1.5117	1.6601	1.5339	1.5762	1.4728	1.5115	1.5745	1.2343	0.4053	-0.1592	0.6856	-1.4264	-0.3522	2.2756	2.4278	2.6378	1.6102	2.2071	2.8906	2.8836	2.7278	0.3299	0.3327	-0.4003	-1.2375	-2.408	-0.929	1.0326	1.2543	1.5722	1.0019	1.3136	1.6439	1.6548	1.6588	0.2761	-0.2053	-0.5256	-0.7172	-2.506	-0.8171	2.6891	2.8471	3.0449	2.0464	2.3657	2.543
1	PS27	2.1005	2.0086	1.5082	1.5289	2.6019	2.7526	2.0383	0.9513	1.4028	0.0667	0.2626	1.3551	-0.0034	-0.0172	1.129	0.8119	0.8583	0.3723	1.3873	1.7458	1.2104	0.5668	0.346	-0.0213	0.0319	0.2901	-0.0773	-0.0801	1.7858	2.0072	1.5205	1.3899	2.4867	2.6776	2.1548	1.3201	1.2642	0.4472	0.9438	1.1883	0.4319	0.4242	1.3335	1.2334	1.3677	0.8756	1.4589	1.3889
1	PS28	1.1895	0.7175	0.2923	0.8499	1.4611	-0.0065	0.1212	-0.6644	0.3773	-1.248	-1.128	-0.1726	-0.6157	-1.2057	0.8023	0.4876	-0.1594	0.2317	1.0163	0.807	0.6227	-1.2414	0.4886	-0.471	-0.7091	0.1167	0.0179	-0.7872	0.6544	0.3972	-0.1149	-0.051	0.7091	-0.3545	0.026	-0.8447	0.5375	-0.7956	-0.7439	0.6281	-0.0513	-0.3987	0.5527	0.2597	0.1138	0.268	0.4315	0.2395
1	PS10	0.8803	0.7888	1.2125	0.0409	-0.0634	-0.1556	0.9161	0.7971	-0.2033	-0.5682	-0.2317	-0.158	-0.3636	-0.3592	0.8206	1.3279	1.6043	0.0612	0.2251	0.2046	1.5442	1.2863	-0.5363	-0.8251	-0.4715	-0.5599	-0.7206	-0.6507	-0.1342	-0.129	-0.2839	-0.6832	-0.8886	-0.9902	0.2701	0.5613	-0.8129	-1.21	-0.4923	-0.6707	-0.813	-0.6855	1.7576	1.581	1.7284	0.3815	0.5683	0.5593
1	PS13	3.4805	3.9495	2.8099	3.169	3.7014	3.7897	3.4946	1.5038	2.9254	2.8051	1.9013	1.7291	0.1689	0.732	3.911	4.6708	3.4723	2.6841	3.7478	4.1433	3.7866	1.8339	2.4603	2.7292	2.1579	1.0311	-0.0338	1.1448	4.2015	5.0615	3.7249	3.9992	4.9732	5.1094	4.7043	2.3077	4.3418	4.154	3.3168	2.814	1.1809	1.6951	3.9646	4.4579	3.4385	3.0413	3.7486	3.9069
1	PS14	4.8613	5.7538	4.9137	3.3636	5.0272	6.4273	5.4719	4.2164	4.0243	4.2482	4.5404	2.3494	1.2472	1.9339	4.0285	4.28	3.5405	3.3499	4.4353	5.6886	4.7219	3.5687	3.6603	4.0288	4.1045	1.7899	0.3998	0.8349	3.924	4.2681	3.3989	3.5677	4.4169	5.1037	4.5947	3.5482	3.73	3.5643	4.314	2.2714	1.1263	2.1194	4.5482	4.7034	3.5067	3.7222	4.8368	5.4849
1	PS16	1.4671	2.4965	2.2068	2.2385	2.6417	2.103	1.6061	1.0761	2.684	1.4395	1.5341	2.5145	1.8087	1.3004	1.8213	2.4166	2.2713	1.9902	2.3483	2.4966	1.832	1.2735	1.7407	1.1376	0.8958	1.0683	0.4129	0.3235	0.2141	1.4975	1.4131	0.9965	1.1991	0.8443	1.1586	0.7134	1.5592	0.2121	1.1692	1.7521	0.6321	1.0127	1.9376	2.294	2.1427	2.2156	2.5475	2.4205
1	PS17	1.9534	3.556	3.5267	1.8164	1.9327	4.3604	4.9604	3.3062	2.8821	4.7157	5.7959	2.8365	2.6194	2.1185	1.7456	2.8714	2.8381	1.606	1.7206	3.898	4.5629	2.8197	2.4614	4.3986	5.7972	2.4185	2.7074	1.8969	-0.4583	0.9778	0.9761	-0.5247	-0.5114	1.2584	1.9578	1.3119	1.3392	2.8842	3.8181	1.3488	1.5127	1.6258	0.9352	1.9758	1.9496	0.8448	0.9124	2.4656
1	PS18	2.1472	2.9236	2.8266	1.3614	3.0253	3.6949	3.3015	1.9455	2.7392	2.8076	2.5283	2.4572	2.4004	2.3885	1.8577	2.723	2.6866	0.9781	2.3568	2.5658	2.8839	2.1266	2.1314	2.1947	2.282	1.9458	2.1017	2.1039	1.5306	2.7287	2.7002	0.6207	2.4821	2.7684	2.9102	1.9872	2.3349	2.4151	2.3062	2.0417	2.0929	2.1305	2.2112	3.2124	3.1521	1.0808	2.7356	3.1824
1	PS19	1.4254	0.9165	0.1378	1.0276	1.0299	0.7832	0.602	0.2516	0.298	0.2656	0.1621	0.8851	-0.3017	0.5094	1.7516	1.22	0.4887	1.1395	1.1344	0.9919	0.863	0.5912	0.4323	0.4506	0.8628	1.0401	0.1261	1.0658	0.4995	0.1191	0.178	0.8596	0.1451	0.0179	0.4288	1.1232	0.4718	0.4904	1.3657	0.9304	1.2284	2.322	2.0165	1.9213	1.4803	0.7753	1.5804	1.7884
1	PS21	3.587	3.6298	4.2369	3.0592	4.5084	4.7591	4.5003	2.7311	2.2744	4.1366	3.5181	2.1239	2.8094	3.0966	1.9152	2.1338	2.4634	2.0643	2.6959	2.9697	2.7612	2.0006	1.3548	2.3698	2.0725	1.2392	1.5988	1.7684	3.1191	3.2096	3.4764	2.8209	3.809	3.8151	3.7323	2.3934	2.0141	3.1302	2.4764	1.8467	2.05	2.3407	4.0709	4.2238	4.73	2.9925	4.0484	4.3595
1	PS22	1.8645	1.4154	1.5026	1.5366	1.9131	1.3294	1.1243	2.0032	-0.7195	-0.3602	-0.196	-0.8966	-1.0059	-0.1582	2.4241	1.9469	2.1508	1.8367	2.3463	1.8234	1.5227	2.1315	-1.0467	-0.285	-0.2304	-1.1262	-1.1969	-0.324	1.3491	0.5589	1.1378	1.5678	1.3613	0.2162	0.3383	1.9559	-1.0008	-0.9941	-0.7292	-1.2059	-1.3177	-0.503	2.405	1.8614	2.3201	1.7641	2.3086	1.6719
1	PS23	1.2223	1.2384	0.7648	1.1134	0.9929	1.0903	0.7821	1.12	1.2233	1.4755	1.0934	1.2108	1.2642	1.1535	0.7562	0.9459	0.8231	0.4978	0.3366	0.2329	0.4728	0.8802	0.3896	0.2619	0.5781	0.3975	0.4059	0.3715	0.355	0.4178	0.1918	0.5038	-0.0293	0.6265	0.5468	0.6202	0.8357	1.2458	1.0056	0.8644	0.9847	1.0627	0.8912	1.2709	1.106	0.7032	0.8101	0.9982
1	PS24	-0.2012	0.4924	1.004	-0.0065	-0.424	1.4205	1.9895	0.9977	0.8502	0.8904	0.9294	0.8378	0.466	0.6889	-0.2417	0.616	2.5379	-0.9898	-0.9875	1.2838	1.6032	1.1602	0.8292	0.491	0.9957	0.8166	0.1937	0.6208	-1.6761	-0.6592	0.2826	-0.3417	-1.5258	-0.5893	0.4255	-0.0582	0.0219	-0.8464	-0.1305	0.0788	-0.2323	-0.162	-0.4413	0.1588	1.7925	-0.5365	-0.886	0.0998
1	PS25	0.378	0.8735	0.6579	-0.0893	-0.4543	0.1243	-0.1977	-0.1002	-1.3828	-1.2656	-0.9614	-1.3741	-0.9908	-0.196	1.3469	1.5334	1.5148	1.0898	1.0938	1.9091	1.9481	1.1168	1.3157	1.1881	0.7122	0.5038	0.6081	0.0734	0.7531	1.0108	1.0752	0.7704	0.7417	0.9768	1.1413	1.7047	0.5014	0.0967	0.4167	-0.0807	-0.1238	-0.5319	1.5637	1.7221	1.697	1.1781	1.1593	1.6317
1	PS4	2.8143	2.8581	3.0189	2.1269	3.2764	2.8853	3.7907	3.071	1.3524	1.3052	2.8589	0.3202	0.9244	1.8345	3.0761	3.0508	3.0852	2.4241	2.9337	1.9612	2.9558	2.6252	0.5923	0.4511	0.9772	-1.5061	-0.8391	-0.385	2.829	2.829	2.8035	2.2512	2.7736	1.7932	2.9139	2.2288	0.8655	0.6229	1.5461	-0.1983	-0.007	0.8389	2.5822	2.627	2.9813	1.8961	2.2605	1.5271
1	PS5	1.7025	1.8726	1.6131	1.9614	2.9855	2.571	2.3441	1.9864	2.853	0.9844	0.5226	2.6079	0.6788	0.4015	2.27	2.3622	2.0275	1.888	2.8733	2.847	2.773	2.1339	2.6684	1.6652	1.4562	2.4554	1.2614	1.2508	0.1196	0.3571	0.1344	0.4421	0.7757	0.546	0.8581	0.9747	1.5513	-0.0457	-0.0623	2.2042	-0.0456	-0.1241	2.3099	2.9701	2.7079	1.7082	3.1015	3.6514
1	PS6	2.1802	3.2796	3.8155	1.8536	2.2931	2.6218	4.3955	4.2461	1.7526	1.702	4.8463	0.5818	0.4219	1.8216	3.8559	5.2406	5.8649	2.3635	3.4182	3.4411	4.63	4.8565	0.8645	0.7593	3.1943	-0.3528	-0.6298	0.3456	2.107	3.1526	3.66	1.783	1.9054	0.785	3.2628	4.4147	0.4501	0.3557	4.5873	0.1378	-0.068	1.6914	1.5257	3.0014	3.3978	0.9701	1.371	0.471
1	PS9	6.3423	6.9352	7.1192	3.419	4.614	5.1374	4.7553	3.85	3.6861	3.0588	3.1182	2.7156	2.5784	1.446	3.8225	5.4172	5.6755	2.0948	3.5087	4.2901	3.908	2.9875	2.9047	2.5032	2.2564	2.2469	2.043	0.9522	2.6027	3.493	3.4798	1.6261	2.0039	2.5502	2.1649	1.5864	1.5511	0.9694	1.2274	1.1749	0.8277	0.2222	1.7679	2.6533	2.8316	0.6097	1.6343	2.2498
[truncated: 8 more columns]
