# Supplementary material for: The familiarity effect of Chinese stroke stimulus and imagery on contextual integration: Evidence from ERP correlates
Source: PLoS One. 2025 Jul 1;20(7):e0327138. doi: 10.1371/journal.pone.0327138 (PMC12212528; doi:10.1371/journal.pone.0327138)
Supplement: S3 File — (XLSX) [file pone.0327138.s003.xlsx]

## Sheet: 400-0513
Subj	group	mV.F3.d_h_w	mV.FZ.d_h_w	mV.F4.d_h_w	mV.T7.d_h_w	mV.C3.d_h_w	mV.CZ.d_h_w	mV.C4.d_h_w	mV.T8.d_h_w	mV.P3.d_h_w	mV.PZ.d_h_w	mV.P4.d_h_w	mV.O1.d_h_w	mV.OZ.d_h_w	mV.O2.d_h_w	mV.F3.d_k_w	mV.FZ.d_k_w	mV.F4.d_k_w	mV.T7.d_k_w	mV.C3.d_k_w	mV.CZ.d_k_w	mV.C4.d_k_w	mV.T8.d_k_w	mV.P3.d_k_w	mV.PZ.d_k_w	mV.P4.d_k_w	mV.O1.d_k_w	mV.OZ.d_k_w	mV.O2.d_k_w	mV.F3.s_h_w	mV.FZ.s_h_w	mV.F4.s_h_w	mV.T7.s_h_w	mV.C3.s_h_w	mV.CZ.s_h_w	mV.C4.s_h_w	mV.T8.s_h_w	mV.P3.s_h_w	mV.PZ.s_h_w	mV.P4.s_h_w	mV.O1.s_h_w	mV.OZ.s_h_w	mV.O2.s_h_w	mV.F3.s_k_w	mV.FZ.s_k_w	mV.F4.s_k_w	mV.T7.s_k_w	mV.C3.s_k_w	mV.CZ.s_k_w
PS10	1	0.246577	0.15486	1.04798	0.677815	0.329097	0.188409	1.82792	1.59925	0.858839	1.5356	1.93522	0.930368	1.82567	1.82664	1.63917	1.81427	2.53401	1.2456	1.34921	1.27074	2.9697	2.4248	0.83438	1.14057	1.43519	0.727964	1.20426	1.27626	-0.53604	-0.687774	-0.070871	0.243562	-0.099188	-0.253896	1.93149	2.01743	0.556073	1.0893	1.89828	0.625039	1.53643	1.65574	2.26971	1.08333	1.57973	1.6521	1.65301	1.52005
PS13	1	2.98806	3.66269	3.14696	3.86785	3.85066	4.14907	4.48204	2.26469	4.68236	4.21533	3.64256	3.38871	1.4256	2.1731	2.60355	3.2943	3.34147	3.10067	3.18534	3.51011	4.18323	2.47847	3.50054	3.39088	3.02158	2.60424	1.23203	1.97206	0.84977	1.75985	1.89075	3.05748	2.62316	2.85169	3.31915	1.2686	3.52156	2.385	2.87711	2.50591	0.923457	1.07731	3.35918	3.81051	3.78823	3.72316	3.69812	3.77184
PS14	1	3.85506	4.49225	4.15846	2.79433	3.98885	4.93381	4.91255	4.01889	3.43578	3.71359	4.25611	1.96049	1.09454	2.0935	3.71963	3.73501	3.48369	3.39683	4.27232	5.20399	5.03726	4.15586	4.37573	4.68326	5.01387	2.77533	1.49063	2.42183	4.53216	4.77686	4.34424	4.07289	4.95759	5.34841	5.41679	4.71811	4.38739	4.23241	5.09893	2.76102	1.61301	2.60206	3.80467	4.03606	3.45255	3.16646	4.03545	4.76378
PS16	1	0.262298	2.39028	2.21293	1.2512	1.70816	1.04619	1.31505	1.00632	3.00798	1.86042	2.47382	3.44087	2.35863	2.33579	0.868255	1.80641	1.72544	1.35699	1.46302	1.21747	1.5116	1.34065	2.33646	1.24297	1.90245	2.63458	1.39972	1.71658	0.207092	1.09781	1.00427	0.770653	0.839456	0.056513	1.16729	1.07451	2.32589	0.76397	2.40772	2.94762	1.40993	2.43235	1.03389	1.96362	1.77781	1.47931	1.50492	0.894291
PS17	1	1.21189	3.06735	3.08669	1.09543	1.19093	3.49287	5.14045	4.3027	3.20807	4.32892	6.20367	3.17875	2.27729	2.4605	0.08833	1.14882	1.17478	0.014707	0.077352	1.45552	3.08728	2.46081	1.5693	2.37872	4.24292	1.55076	1.44493	1.5285	-0.378078	1.72181	1.72755	-0.463058	-0.429874	1.70277	3.44161	3.20345	2.34452	3.75843	5.62229	2.35393	2.30631	2.62807	0.325871	1.65941	1.66892	0.249026	0.308492	1.89565
PS18	1	0.253206	0.784182	0.779575	0.946046	1.86366	1.26481	2.01057	2.11421	2.51162	2.63915	3.00525	2.29029	2.84766	2.86884	0.769575	0.76067	0.718919	0.628783	1.56039	0.939351	1.49006	1.92094	1.92456	2.04596	2.52357	1.85296	2.3776	2.37487	-0.979543	0.191024	0.25516	0.293286	1.07467	-0.038564	1.27228	1.58854	1.89384	2.00096	2.34951	1.705	2.15125	2.20635	-0.092964	0.312999	0.303422	0.386843	1.02115	0.175
PS19	1	-1.96079	-1.84873	-1.91052	-0.602374	-1.06051	-1.35782	-0.543847	-1.11661	-0.878485	-0.961505	-0.23487	-0.671538	-1.39766	0.077735	-0.682809	-0.734931	-0.659804	-0.222548	-0.691259	-0.680266	0.424624	0.515892	-0.838533	-0.860391	0.356	-0.28885	-1.15465	0.724281	-0.941904	-1.22567	-0.522416	0.544339	-0.865161	-1.395	0.106433	1.35354	-0.028444	-0.037404	1.37193	0.670568	1.0065	2.61614	-1.65307	-1.60157	-1.23394	-0.949911	-1.13358	-1.22046
PS21	1	2.77435	2.87749	4.04362	2.71796	3.7554	4.18817	3.93578	3.63053	2.43543	3.97812	3.75391	2.29249	3.03086	3.29771	1.46815	1.75652	1.71678	1.97478	2.17889	2.39637	2.23153	1.91702	1.52287	2.14177	2.11702	1.41514	1.56545	1.78031	1.16314	1.2888	2.61858	1.7393	2.56534	2.44825	2.50096	2.62344	1.63527	2.34485	2.04258	1.49583	1.77266	1.93721	2.39057	2.57281	3.0837	2.2273	2.34448	2.27993
PS22	1	1.31633	0.687298	2.08575	1.11695	0.937023	0.543101	0.631874	2.6755	-1.02516	-0.498635	-0.232452	-1.25785	-1.34162	-0.092924	1.95994	1.97733	2.1211	2.06731	1.94197	1.06795	1.21442	2.41695	-0.714537	-0.001401	0.160532	-0.746825	-0.826136	0.277384	-0.533729	-1.21863	1.8396	0.183068	-0.892724	-1.15347	-0.682361	2.49228	-1.44364	-1.46994	-1.08449	-1.71206	-1.77046	-0.734218	2.24434	2.17206	3.30412	1.86259	1.82052	1.46555
PS23	1	-0.01418	-1.03407	-0.824568	0.412477	-0.320429	-1.17877	-0.00746	1.11195	0.645545	0.466947	1.21417	0.680166	0.835553	0.756177	-0.460802	-1.11193	-0.695262	-0.182719	-1.15089	-1.86631	-0.212233	1.09903	-0.182355	-0.693852	0.937771	-0.102393	0.157968	0.057908	-0.701593	-1.06939	-0.652068	-0.232675	-1.36268	-1.26713	0.181558	1.15893	0.145257	0.226445	1.13348	0.21716	0.429813	0.608702	-0.705381	-1.369	-0.968901	-0.179084	-0.876022	-1.52069
PS24	1	0.598821	1.08864	0.828203	0.939327	0.580659	2.1215	2.92032	2.32112	2.03868	2.36782	2.31749	2.02323	1.42839	2.01764	-0.085391	0.338519	2.49031	-1.23079	-0.806685	0.844645	1.4203	2.06353	1.83632	1.01855	1.9284	1.82036	0.998462	1.49867	-0.941386	-0.01419	-0.075892	1.74794	0.181864	-0.028359	1.32333	1.09065	1.04449	0.338213	1.07024	1.10233	0.869237	1.07759	0.287605	0.754246	2.08643	-0.076128	-0.121965	0.587138
PS25	1	0.649042	1.3007	1.43998	0.550062	0.601014	1.02641	1.47614	1.5914	0.826724	0.798933	1.54073	1.45951	1.35283	2.01298	0.473052	0.946413	0.98263	0.762292	0.732106	1.25804	1.38513	1.97133	1.25386	0.92169	1.36924	0.950858	0.72338	0.426958	0.367468	0.882962	0.988258	0.409231	0.369432	0.976995	1.18549	1.46605	0.556197	-0.232929	1.09549	0.086068	0.260999	-0.243468	1.07991	1.41033	1.43607	1.87964	1.81329	0.831426
PS4	1	0.496493	0.506949	1.08843	1.58579	2.06934	0.875201	2.53528	2.63273	1.46005	1.32018	3.02652	1.96508	1.63252	2.70981	-0.437617	-0.47682	-0.045835	0.714962	0.391493	-1.11768	0.592658	1.32489	-0.258753	-0.497115	0.906195	0.214124	-0.206542	1.01013	-0.687386	-0.722501	-0.055582	0.858423	0.357181	-0.980264	0.713574	1.09257	0.393146	0.020894	1.46639	1.58614	1.02701	2.06588	-0.06471	0.007758	0.507957	0.904424	0.807215	-0.527387
PS5	1	0.949575	1.47381	1.95815	1.64694	2.49187	1.70396	2.18476	2.73942	2.9928	1.57876	1.61677	3.10656	1.52127	1.47409	0.371303	0.148427	0.883729	1.03723	1.61974	0.69019	1.41057	1.98909	2.08062	1.26976	1.63047	2.40718	1.25243	1.4031	-1.11337	0.262524	0.313021	-0.00575	0.251633	-0.215286	0.679725	1.55437	1.78121	0.950628	1.32795	2.23976	1.25737	1.35108	0.814014	1.26485	2.28776	0.982792	2.15204	2.1151
PS6	1	1.12478	2.24844	3.55116	1.8417	1.79461	1.44316	4.25029	4.50564	2.17399	2.13547	5.17057	2.17763	0.768329	2.38797	1.78396	2.33037	4.6675	0.891324	1.04514	1.32493	4.08734	4.83095	0.079395	-0.307834	2.76326	0.424928	-0.554765	1.12681	0.582097	1.16934	3.02641	0.950921	0.405677	-0.358878	2.91307	4.3699	1.26096	1.05717	4.83144	1.13478	-0.019984	2.39053	0.587093	1.43685	2.74242	1.32764	0.7323	-0.821046
PS9	1	6.49051	6.51543	7.41749	2.81153	3.74937	3.56325	4.10589	3.64068	2.9311	2.05354	2.53631	2.35324	1.66761	1.13959	5.72133	6.43081	7.69219	1.91835	3.30368	3.2204	4.15583	3.63461	2.37749	1.51458	1.9547	2.02878	1.1438	0.689696	6.60497	6.77269	7.4615	2.73462	3.43695	3.21561	3.73125	3.26438	2.53607	1.36402	2.11796	2.02769	1.23435	0.537735	2.38003	1.72379	2.35588	0.145144	0.431475	0.09575
PS26	1	0.178654	0.527076	0.772645	0.639577	0.424373	1.08835	1.15066	1.39566	1.37782	1.21972	1.35165	1.29257	0.714996	1.40036	-1.06574	-0.873105	-0.355914	-0.738298	-0.307893	1.02976	1.05773	1.81813	-0.512272	-0.324583	-0.090872	-0.909889	-1.24661	-0.26385	-1.52345	-1.30225	-0.848331	-0.815488	-0.755481	-0.247449	-0.201543	0.399163	-0.187744	-0.418467	-0.033139	-0.375623	-1.11441	0.024123	0.853788	1.06674	1.34127	0.474157	0.480186	0.740341
PS27	1	-1.31434	-0.219255	0.941888	0.688889	0.459633	1.00486	1.4971	1.48471	0.920105	0.205796	0.803236	0.897855	0.170831	0.165521	0.798364	0.593208	1.88726	0.372471	0.900411	1.41679	1.64595	1.92855	0.633034	0.53652	0.994045	0.600908	0.511975	0.533406	-0.878865	-0.521732	0.766611	0.557129	-0.121044	-0.082705	0.728692	1.99266	0.690158	-0.163634	0.605174	0.666168	-0.12209	-0.111383	-0.600817	-0.017086	1.47236	0.601928	0.321078	0.410135
PS28	1	0.980978	0.486026	0.400897	0.603179	1.2305	0.158068	0.499802	-0.140951	0.186217	-0.613798	-0.574298	-0.720418	-0.95114	-1.08908	0.823837	0.524458	0.293561	0.273363	0.531515	0.514069	0.825498	-1.02393	-0.105958	-0.585475	-0.375441	-0.93277	-0.694883	-0.894261	0.808726	0.557651	0.398678	-0.19852	0.565171	-0.24228	0.597238	-0.357565	0.258431	-0.482988	-0.403123	-0.265567	-0.764486	-0.699193	0.779241	0.456872	0.463681	0.311558	0.298828	0.202509
[truncated: 8 more columns]
